# Supplementary material for: Detecting and Profiling of Milk Thistle Metabolites in Food Supplements: A Safety-Oriented Approach by Advanced Analytics
Source: Metabolites. 2023 Mar 17;13(3):440. doi: 10.3390/metabo13030440 (PMC10052194; doi:10.3390/metabo13030440)
Supplement: Supplementary file 1 [file metabolites-13-00440-s001.zip]

Archive with 1 entries (1 files):
- metabolites-2282005-supplementary.pdf
